# Supplementary material for: MeImmS: Predict Clinical Benefit of Anti-PD-1/PD-L1 Treatments Based on DNA Methylation in Non-small Cell Lung Cancer
Source: Front Genet. 2021 May 20;12:676449. doi: 10.3389/fgene.2021.676449 (PMC8173132; doi:10.3389/fgene.2021.676449)
Supplement: Supplementary file 3 [file Table_1.xls]

## Sheet: CpG weight
#weight of 8 CpG sites
CpG	weight
(Intercept)	-1.29426
cg01996116	3.6359
cg02774935	-8.29202
cg05468843	-2.91174
cg10120555	3.53125
cg11164145	3.14056
cg18604939	-2.1971
cg19475870	2.7494
cg27315958	-0.372026
